# Supplementary material for: Targeted Cell Sorting Combined With Single Cell Genomics Captures Low Abundant Microbial Dark Matter With Higher Sensitivity Than Metagenomics
Source: Front Microbiol. 2020 Jul 22;11:1377. doi: 10.3389/fmicb.2020.01377 (PMC7387413; doi:10.3389/fmicb.2020.01377)
Supplement: Supplementary file 2 [file Table_1.XLSX]

## Sheet: SAG9
clx_SAG8
Gene Name	Blast Hit to MAG (%)	Contig Number	Start	Stop	Orientation	Putative Feature
hypothetical protein	-	SAG9c_10	563	892	-	Unknown
hypothetical protein	-	SAG9c_10	563	892	-
hypothetical protein	-	SAG9c_10	563	892	-
hypothetical protein	-	SAG9c_11	60	638	+	Unknown
Methylglyoxal synthase	-	SAG9c_11	60	638	+
hypothetical protein	-	SAG9c_12	747	869	-	Unknown
hypothetical protein	-	SAG9c_12	747	869	-
hypothetical protein	-	SAG9c_27	46	360	+	Unknown
hypothetical protein	-	SAG9c_27	46	360	+
IS3 family transposase	-	SAG9c_29	147	446	-	Transposase Region
right-handed parallel beta-helix repeat-containing protein	-	SAG9c_29	147	446	-
Mg2+ and Co2+ transporter	-	SAG9c_29	147	446	-
hypothetical protein	-	SAG9c_32	46	249	-	Unknown
hypothetical protein	-	SAG9c_32	46	249	-
hypothetical protein	-	SAG9c_42	146	388	+	Unknown
hypothetical protein	-	SAG9c_42	146	388	+
hypothetical protein	-	SAG9c_58	446	712	+	Unknown
hypothetical protein	-	SAG9c_58	446	712	+
hypothetical protein	-	SAG9c_83	41	265	+	Unknown
PhoH family protein	-	SAG9c_83	41	265	+
hypothetical protein	-	SAG9c_83	41	265	+
DUF2958 domain-containing protein	-	SAG9c_98	489	638	-	Phage
transcription termination/antitermination protein NusA	-	SAG9c_98	489	638	-
hypothetical protein	-	SAG9c_98	489	638	-
hypothetical protein	-	SAG9c_98	489	638	-
DUF2958 domain-containing protein	-	SAG9c_98	489	638	-
hypothetical protein	-	SAG9c_98	489	638	-
hypothetical protein	-	SAG9c_98	489	638	-
hypothetical protein	-	SAG9c_98	489	638	-
dihydrolipoyl dehydrogenase	-	SAG9c_98	489	638	-
hypothetical protein	-	SAG9c_98	489	638	-
NAD(P)-binding protein	-	SAG9c_98	489	638	-
putative transferase CAF17 homolog	97.521	SAG9c_98	489	638	-
response regulator transcription factor	-	SAG9c_98	489	638	-
hypothetical protein	-	SAG9c_98	489	638	-
hypothetical protein	98.113	SAG9c_98	489	638	-
DNA primase	-	SAG9c_98	489	638	-
RNA-directed DNA polymerase, eukaryote-like	-	SAG9c_98	489	638	-
hypothetical protein	-	SAG9c_98	489	638	-
hypothetical protein	-	SAG9c_98	489	638	-
Sporulation initiation inhibitor protein Soj	-	SAG9c_98	489	638	-
ribbon-helix-helix protein, CopG family	97.917	SAG9c_98	489	638	-
hypothetical protein	-	SAG9c_98	489	638	-
DUF3276 family protein	-	SAG9c_98	489	638	-
hypothetical protein	-	SAG9c_98	489	638	-
helix-turn-helix domain-containing protein	-	SAG9c_98	489	638	-
WGR domain-containing protein	-	SAG9c_98	489	638	-
hypothetical protein	-	SAG9c_98	489	638	-
hypothetical protein	95.37	SAG9c_98	489	638	-
helix-turn-helix domain-containing protein	-	SAG9c_98	489	638	-
Sporulation initiation inhibitor protein Soj	-	SAG9c_98	489	638	-
hypothetical protein	-	SAG9c_98	489	638	-
hypothetical protein	-	SAG9c_98	489	638	-
hypothetical protein	-	SAG9c_98	489	638	-
DNA repair protein RadC	-	SAG9c_98	489	638	-
DNA-binding protein	-	SAG9c_98	489	638	-
hypothetical protein	-	SAG9c_98	489	638	-
RNA polymerase-associated protein RapA	-	SAG9c_98	489	638	-
hypothetical protein	-	SAG9c_98	489	638	-
hypothetical protein	-	SAG9c_98	489	638	-
RecQ family ATP-dependent DNA helicase	-	SAG9c_98	489	638	-
putative DNA methylase	-	SAG9c_98	489	638	-
ATP-dependent DNA helicase Rep	-	SAG9c_98	489	638	-
hypothetical protein	-	SAG9c_98	489	638	-
ATP-binding protein	-	SAG9c_98	489	638	-
hypothetical protein	-	SAG9c_98	489	638	-
hypothetical protein	-	SAG9c_98	489	638	-
site-specific recombinase, phage integrase family	-	SAG9c_98	489	638	-
signal transduction protein	-	SAG9c_98	489	638	-
hypothetical protein	-	SAG9c_110	81	878	+	Unknown
hypothetical protein	-	SAG9c_110	81	878	+
hypothetical protein	-	SAG9c_127	4	99	+	Unknown
hypothetical protein	-	SAG9c_127	4	99	+
hypothetical protein	-	SAG9c_129	35	193	+	Unknown
Error-prone DNA polymerase	-	SAG9c_129	35	193	+
multicopper oxidase domain-containing protein	-	SAG9c_133	147	371	+	Recombinase/Replication Region
hypothetical protein	-	SAG9c_133	147	371	+
hypothetical protein	-	SAG9c_133	147	371	+
PH domain-containing protein	96.667	SAG9c_133	147	371	+
restriction endonuclease	-	SAG9c_133	147	371	+
addiction module antitoxin	100	SAG9c_133	147	371	+
K(+)-insensitive pyrophosphate-energized proton pump	99.135	SAG9c_133	147	371	+
hypothetical protein	-	SAG9c_135	21	353	+	Cell Division
rod shape-determining protein RodA	100	SAG9c_135	21	353	+
cell division topological specificity factor MinE	-	SAG9c_135	21	353	+
septum site-determining protein MinD	-	SAG9c_135	21	353	+
septum site-determining protein MinC	98.387	SAG9c_135	21	353	+
NAD/NADP-dependent betaine aldehyde dehydrogenase	-	SAG9c_139	771	1973	-	Transposase Region
GNAT family N-acetyltransferase	-	SAG9c_139	771	1973	-
IS982 family transposase ISCaa5	-	SAG9c_139	771	1973	-
clx_SAG10
Gene Name	Blast Hit to MAG (%)	Contig Number	Start	Stop	Orientation	Putative Features
hypothetical protein	-	SAG11c_1	40	858	+	Unknown
hypothetical protein	-	SAG11c_1	1091	2233	-
hypothetical protein	-	SAG11c_2	16	705	+	Cell Wall Synthesis
Diaminopimelate decarboxylase	-	SAG11c_2	662	1948	+
hypothetical protein	100	SAG11c_2	2063	2383	-
Valine-tRNA ligase	93.519	SAG11c_2	2387	3037	-
hypothetical protein	-	SAG11c_5	541	762	+	Metabolism
UDP-glucose 4-epimerase	-	SAG11c_5	857	1864	+
deacetylase	-	SAG11c_5	1866	2600	+
DUF1622 domain-containing protein	-	SAG11c_9	125	463	+	Metabolism
pyridoxal-phosphate dependent enzyme	-	SAG11c_9	479	1537	-
Inorganic pyrophosphatase	-	SAG11c_9	1602	2126	-
hypothetical protein	-	SAG11c_9	2211	2768	-
hypothetical protein	-	SAG11c_23	541	780	-	Recombinase/Replication Region
Magnesium-transporting ATPase, P-type 1	-	SAG11c_23	1685	4048	+
helix-turn-helix transcriptional regulator	-	SAG11c_23	4465	4674	+
hypothetical protein	-	SAG11c_23	5378	5479	-
hypothetical protein	-	SAG11c_23	6210	6716	+
cytochrome c biogenesis protein	-	SAG11c_23	7396	8484	-
RNA-metabolising metallo-beta-lactamase	-	SAG11c_23	8675	10009	+
hypothetical protein	-	SAG11c_23	10045	10851	+
hypothetical protein	-	SAG11c_23	10827	13892	-
helix-turn-helix domain-containing protein	-	SAG11c_24	1140	1388	+	Recombinase/Replication Region
hypothetical protein	-	SAG11c_24	1570	2241	-
glycosyl transferase	-	SAG11c_24	2433	5501	+
DUF3780 domain-containing protein	-	SAG11c_24	5586	6260	+
DUF1156 domain-containing protein	-	SAG11c_24	6323	9253	+
hypothetical protein	-	SAG11c_24	9285	9911	+
DEAD/DEAH box helicase family protein	-	SAG11c_24	9923	12655	+
hypothetical protein	-	SAG11c_33	1325	1504	-	Recombinase/Replication Regions
Ribosomal RNA small subunit methyltransferase I	-	SAG11c_33	1595	1882	-
recombinase	-	SAG11c_34	130	1443	+	Recombinase/Replication Regions
DUF1828 domain-containing protein	-	SAG11c_34	1440	2084	-
pentapeptide repeat-containing protein	-	SAG11c_37	27	956	-	Recombinase/Replication Regions
hypothetical protein	-	SAG11c_37	1147	1539	-
hypothetical protein	-	SAG11c_40	41	871	+	Recombinase/Replication Regions
hypothetical protein	-	SAG11c_40	920	1264	+
hypothetical protein	-	SAG11c_40	1697	2140	+
hypothetical protein	-	SAG11c_40	2151	2810	+
S23 ribosomal protein	-	SAG11c_40	2855	3205	+
conjugal transfer protein TraC	-	SAG11c_40	3238	5067	+
hypothetical protein	-	SAG11c_40	5397	6500	+
hypothetical protein	-	SAG11c_40	6507	7415	+
hypothetical protein	-	SAG11c_40	7444	8871	+
Preprotein translocase subunit YidC	-	SAG11c_40	9244	10035	+
IS3 family transposase	-	SAG11c_43	95	451	+	Transposase Region
IS3 family transposase ISPpr7	-	SAG11c_43	607	1494	+
hypothetical protein	-	SAG11c_43	1471	1695	-
hypothetical protein	-	SAG11c_43	2379	2981	+
Methionine aminopeptidase 2	-	SAG11c_43	3375	4121	+
hypothetical protein	-	SAG11c_43	4235	5161	-
CopG family transcriptional regulator	-	SAG11c_43	5659	5898	+
type II toxin-antitoxin system mRNA interferase toxin, RelE/StbE family	-	SAG11c_43	5861	6163	+
putative N-acetyltransferase	-	SAG11c_43	6250	6678	+
methyltransferase	-	SAG11c_43	6822	7661	+
hypothetical protein	-	SAG11c_43	7736	8233	+
methyltransferase	-	SAG11c_43	8359	8952	+
nucleoside deaminase	-	SAG11c_43	9050	9937	+
glutamine amidotransferase	-	SAG11c_43	10146	10787	+
Crp/Fnr family transcriptional regulator	-	SAG11c_43	10849	11430	+
hypothetical protein	-	SAG11c_49	180	794	-	Unknown
hypothetical protein	-	SAG11c_49	2221	2727	-
hypothetical protein	-	SAG11c_49	2989	3357	-
hypothetical protein	-	SAG11c_49	3364	3783	-
hypothetical protein	-	SAG11c_49	5462	5950	+
hypothetical protein	-	SAG11c_49	6703	6897	-
hypothetical protein	-	SAG11c_49	6943	7035	-
hypothetical protein	-	SAG11c_49	7653	7838	-
hypothetical protein	-	SAG11c_49	8583	8831	-
hypothetical protein	-	SAG11c_49	11200	11838	-
amidohydrolase	-	SAG11c_51	689	1192	-	Signaling Pathway
PAS domain S-box protein	-	SAG11c_51	1339	2082	+
hypothetical protein	-	SAG11c_59	384	656	-	Unknown
hypothetical protein	-	SAG11c_59	1569	1994	-
hypothetical protein	-	SAG11c_59	1998	2180	+
dTDP-4-dehydrorhamnose reductase	-	SAG11c_61	323	1198	-	Cell Wall Synthesis
Glucose-1-phosphate thymidylyltransferase	-	SAG11c_61	1195	1635	-
PLP-dependent aminotransferase family protein	-	SAG11c_63	242	463	-	Metabolism
hypothetical protein	-	SAG11c_63	464	1549	-
acyltransferase	-	SAG11c_63	1533	1754	-
hypothetical protein	-	SAG11c_67	832	1029	+	Phage
phage tail tape measure protein	-	SAG11c_67	1142	8461	-
tetratricopeptide repeat protein	99.585	SAG11c_70	861	2321	-	Recombinase/Replication Regions
cytochrome C	100	SAG11c_70	2616	3104	-
hypothetical protein	-	SAG11c_70	3181	4764	-
hypothetical protein	-	SAG11c_70	4804	6042	-
sigma-70 family RNA polymerase sigma factor	-	SAG11c_70	6039	6587	-
hypothetical protein	-	SAG11c_70	6709	7446	-
hypothetical protein	98.628	SAG11c_70	7757	9727	+
response regulator	-	SAG11c_75	273	1229	+	Recombinase/Replication Regions
response regulator	-	SAG11c_75	1230	1937	+
MFS transporter	-	SAG11c_75	2048	3283	+
DUF2062 domain-containing protein	-	SAG11c_75	3543	4079	+
MarR family transcriptional regulator	-	SAG11c_75	4271	4594	+
phospholipase	96.774	SAG11c_75	5649	6302	+
response regulator transcription factor	100	SAG11c_75	6325	6711	-
response regulator transcription factor	99.545	SAG11c_75	6884	7546	-
PAS domain-containing sensor histidine kinase	96.305	SAG11c_75	7536	9197	-
hypothetical protein	-	SAG11c_89	215	502	-	Unknown
hypothetical protein	-	SAG11c_89	728	853	-
hypothetical protein	-	SAG11c_94	22	240	+	Unknown
hypothetical protein	-	SAG11c_94	616	888	+
hypothetical protein	-	SAG11c_94	891	1244	+
hypothetical protein	-	SAG11c_113	522	1259	+	Phage
ParA family protein	-	SAG11c_113	1734	2582	+
hypothetical protein	-	SAG11c_113	2579	2926	+
hypothetical protein	-	SAG11c_113	3070	3888	+
JAB domain-containing protein	93.182	SAG11c_113	4096	4764	+
DNA-binding protein	-	SAG11c_113	4809	5057	+
hypothetical protein	-	SAG11c_113	5238	5912	-
Putative Bacteriophage Exclusion (BREX) system protein	-	SAG11c_113	5930	7222	-
hypothetical protein	-	SAG11c_121	25	345	+	Toxin-Antitoxin System
type II toxin-antitoxin system VapB family antitoxin	-	SAG11c_121	559	762	+
Ribonuclease VapC11	-	SAG11c_121	786	1211	+
NAD(P)-dependent oxidoreductase	-	SAG11c_121	1303	2253	-
SCP-like extracellular	99.17	SAG11c_125	188	1261	+	Unknown
hypothetical protein	-	SAG11c_125	1228	1341	-
hypothetical protein	-	SAG11c_125	1785	2327	-
Lon protease 1	96.185	SAG11c_147	138	1241	+	Phage
hypothetical protein	-	SAG11c_147	1421	1636	+
retroviral-like aspartic protease	-	SAG11c_147	1623	1973	+
Putative endonuclease/exonuclease protein	-	SAG11c_147	2056	4047	+
hypothetical protein	-	SAG11c_147	4168	4563	+
hypothetical protein	-	SAG11c_147	4449	5516	-
hypothetical protein	-	SAG11c_148	62	364	-	Unknown
hypothetical protein	-	SAG11c_148	431	2089	-
hypothetical protein	-	SAG11c_148	2086	2727	-
hypothetical protein	-	SAG11c_148	2724	3308	-
hypothetical protein	-	SAG11c_148	3308	4510	-
hypothetical protein	-	SAG11c_148	4519	5790	-
aldo/keto reductase	-	SAG11c_148	5802	6515	-
hypothetical protein	-	SAG11c_150	411	944	-	Unknown
hypothetical protein	-	SAG11c_150	1103	2719	-
hypothetical protein	-	SAG11c_150	2931	3467	-
hypothetical protein	-	SAG11c_150	4520	5380	-
Putative multidrug export ATP-binding/permease protein	-	SAG11c_155	41	1549	+	Metabolism
thiamine pyrophosphate-requiring protein	-	SAG11c_155	1637	3271	-
Ectoine hydroxylase-related dioxygenase	-	SAG11c_155	3415	4230	-
mandelate racemase/muconate lactonizing enzyme family protein	-	SAG11c_155	4293	5450	-
enolase	-	SAG11c_155	5504	6121	-
enolase	-	SAG11c_155	6122	6574	-
hypothetical protein	-	SAG11c_158	181	447	+	Unknown
cytochrome c biogenesis protein	-	SAG11c_158	553	1395	-
hypothetical protein	-	SAG11c_167	144	467	+	Unknown
hypothetical protein	-	SAG11c_167	567	842	+
hypothetical protein	-	SAG11c_171	28	408	+	Recombinase/Replication
GntR family transcriptional regulator	-	SAG11c_171	527	973	-
SH3 domain-containing protein	-	SAG11c_173	157	561	+	Metabolism
xanthine dehydrogenase	-	SAG11c_173	611	1435	+
2Fe-2S iron-sulfur cluster binding domain-containing protein	94.47	SAG11c_173	1479	2921	+
adenosine kinase	-	SAG11c_173	3126	3341	-
hypothetical protein	-	SAG11c_173	3393	3893	-
hypothetical protein	-	SAG11c_173	4067	4678	-
hypothetical protein	-	SAG11c_180	57	710	+	Metabolism
hypothetical protein	-	SAG11c_180	1261	1560	+
CAP domain-containing protein	-	SAG11c_180	1573	2778	+
type I glutamate-ammonia ligase	-	SAG11c_180	2889	4292	-
Ammonium transporter	99.029	SAG11c_180	4420	5349	-
hypothetical protein	100	SAG11c_181	446	607	+	Metabolism
DUF305 domain-containing protein	100	SAG11c_181	745	1257	-
hypothetical protein	-	SAG11c_181	1893	2207	-
c-type cytochrome	-	SAG11c_181	2204	3202	-
4Fe-4S binding protein	-	SAG11c_181	3206	4006	-
hypothetical protein	93.103	SAG11c_181	4143	4406	+
hypothetical protein	-	SAG11c_181	4596	4691	-
hypothetical protein	-	SAG11c_185	1056	1319	+	Unknown
hypothetical protein	-	SAG11c_185	1822	2103	+
hypothetical protein	-	SAG11c_185	2464	2637	+
hypothetical protein	99.183	SAG11c_185	2863	3966	+
hypothetical protein	100	SAG11c_185	3992	4252	+
Mannosylglucosyl-3-phosphoglycerate phosphatase	98.438	SAG11c_185	4266	5036	-
Thioredoxin reductase	-	SAG11c_186	123	1055	+	Metabolism
hypothetical protein	-	SAG11c_186	1110	2411	-
hypothetical protein	-	SAG11c_186	2494	2634	-
Putative multidrug export ATP-binding/permease protein	97.328	SAG11c_186	2896	4713	+
hypothetical protein	-	SAG11c_188	15	242	-	Unknown
hypothetical protein	-	SAG11c_188	334	648	-
hypothetical protein	-	SAG11c_195	170	289	-	Unknown
hypothetical protein	-	SAG11c_195	784	957	-
hypothetical protein	-	SAG11c_197	79	336	-	Unknown
hypothetical protein	-	SAG11c_197	742	840	-
Elongation factor Tu	97.59	SAG11c_199	30	536	+	Recombinase/Replication
Transcription termination/antitermination protein NusG	-	SAG11c_199	637	966	-
Protein translocase subunit SecE	-	SAG11c_199	979	1212	-
hypothetical protein	-	SAG11c_200	70	567	+	Unknown
hypothetical protein	-	SAG11c_200	729	863	+
M3 family oligoendopeptidase	-	SAG11c_204	147	1910	+	Recombinase/Replication
Crp/Fnr family transcriptional regulator	-	SAG11c_204	1992	2696	+
dihydrolipoyllysine-residue succinyltransferase	-	SAG11c_205	301	1542	-
2-oxoglutarate dehydrogenase E1 component	-	SAG11c_205	1539	4253	-
heavy metal transporter	-	SAG11c_208	7	108	+	Metabolism
Copper-exporting P-type ATPase	-	SAG11c_208	211	2766	+
QacE family quaternary ammonium compound efflux SMR transporter	98.113	SAG11c_208	3019	3339	+
Cytochrome p450	97.879	SAG11c_208	3495	4679	+
DUF4352 domain-containing protein	-	SAG11c_219	120	674	+	Unknown
putative nuclease	-	SAG11c_219	1086	2168	+
hypothetical protein	-	SAG11c_219	2463	2690	-
hypothetical protein	-	SAG11c_222	1523	1969	+	Unknown
DUF4386 domain-containing protein	-	SAG11c_222	2265	2795	+
wax ester/triacylglycerol synthase family O-acyltransferase	-	SAG11c_228	124	1542	-	Transposase Region
IS1 family transposase	-	SAG11c_228	1877	2236	+
IS1 family transposase	-	SAG11c_228	2233	2628	+
Uridine kinase	100	SAG11c_228	2888	3565	+
DUF4825 domain-containing protein	-	SAG11c_237	46	705	+	Metabolism
Thioredoxin	-	SAG11c_237	990	1352	-
FAD-dependent oxidoreductase	-	SAG11c_237	1631	1891	-
Cytochrome bo(3) ubiquinol oxidase subunit 1	-	SAG11c_240	72	1082	+	Metabolism
Cytochrome bo(3) ubiquinol oxidase subunit 3	-	SAG11c_240	1042	1689	+
Phenylalanine--tRNA ligase beta subunit	-	SAG11c_241	210	1364	+	Unknown
hypothetical protein	-	SAG11c_241	1364	1948	+
hypothetical protein	-	SAG11c_243	104	841	-	Unknown
response regulator transcription factor	-	SAG11c_243	967	1179	+
hypothetical protein	-	SAG11c_243	1272	1667	+
hypothetical protein	-	SAG11c_243	1669	2127	+
hypothetical protein	-	SAG11c_244	420	578	-	Unknown
transcriptional regulator NrdR	-	SAG11c_244	1049	1336	-
clx_SAG15
Gene Name	Blast Hit to MAG (%)	Contig Number	Start	Stop	Orientation	Putative Features
hypothetical protein	-	SAG17c_1	356	1150	-	Unknown
hypothetical protein	-	SAG17c_1	1649	1927	-
MBL fold metallo-hydrolase	-	SAG17c_5	567	1277	-	Metabolism
VOC family protein	-	SAG17c_5	1518	1844	+
PH domain-containing protein	97.436	SAG17c_5	1831	1950	+
hypothetical protein	-	SAG17c_19	111	374	+	Unknown
hypothetical protein	-	SAG17c_19	936	1094	-
helix-turn-helix transcriptional regulator	-	SAG17c_21	284	559	+	Recombinase/Replication
helix-turn-helix transcriptional regulator	-	SAG17c_21	556	693	+
helix-turn-helix transcriptional regulator	-	SAG17c_33	146	349	+	Unknown
hypothetical protein	-	SAG17c_33	827	1138	+
hypothetical protein	-	SAG17c_44	117	1268	+	Recombinase/Replication
ParA family protein	-	SAG17c_44	1497	2366	+
hypothetical protein	-	SAG17c_44	2356	2736	+
hypothetical protein	-	SAG17c_44	2817	3467	+
FAD-binding protein	-	SAG17c_44	3455	3682	+
RusA family crossover junction endodeoxyribonuclease	-	SAG17c_44	3691	4101	+
hypothetical protein	-	SAG17c_44	4233	4736	+
type I methionyl aminopeptidase	-	SAG17c_44	4763	5560	+
hypothetical protein	-	SAG17c_51	1035	1880	+	Unknown
right-handed parallel beta-helix repeat-containing protein	-	SAG17c_51	2309	4567	-
hypothetical protein	-	SAG17c_51	4697	4813	-
sugar ABC transporter substrate-binding protein	-	SAG17c_58	114	290	+	Unknown
hypothetical protein	-	SAG17c_58	300	566	-
hypothetical protein	-	SAG17c_85	101	964	+	Unknown
hypothetical protein	-	SAG17c_85	1148	1528	+
hypothetical protein	-	SAG17c_87	116	280	+	Unknown
hypothetical protein	-	SAG17c_87	253	1065	+
hypothetical protein	-	SAG17c_99	98	403	+	Plasmid
ABC transporter ATP-binding protein	-	SAG17c_99	425	1339	+
ABC transporter permease	92.857	SAG17c_99	1398	2135	+
sensor histidine kinase	-	SAG17c_99	2241	3482	+
DNA-binding response regulator	98.578	SAG17c_99	3529	4164	+
chromosomal replication initiator protein DnaA	98.913	SAG17c_99	4440	5846	-
hypothetical protein	97.354	SAG17c_99	6423	6992	-
FesM	97.925	SAG17c_99	6994	8442	-
hypothetical protein	98.621	SAG17c_99	8457	8894	-
DUF305 domain-containing protein	100	SAG17c_99	8954	9625	-
sodium-independent anion transporter	-	SAG17c_99	9760	11469	-
hypothetical protein	-	SAG17c_99	11666	11872	+
CRISPR-associated helicase/endonuclease Cas3	-	SAG17c_99	12007	12984	+
Putative pyridoxal phosphate-dependent acyltransferase	-	SAG17c_140	17	496	+	Recombinase/Replication
Ribonuclease	-	SAG17c_140	486	1409	-
IS3 family transposase	-	SAG17c_172	17	316	-	Transposase
tetratricopeptide repeat protein	-	SAG17c_172	395	667	+
hypothetical protein	-	SAG17c_172	1186	2334	-
radical SAM protein	-	SAG17c_172	2428	3801	+
dienelactone hydrolase	-	SAG17c_172	3931	4578	+
tetratricopeptide repeat protein	-	SAG17c_172	5179	5829	-
competence protein ComE	98.99	SAG17c_174	8	307	+	Signaling Pathway
signal transduction protein	99.361	SAG17c_174	417	2552	+
Lipoate-protein ligase LplJ	98.675	SAG17c_174	2620	3603	-
alpha/beta fold hydrolase	-	SAG17c_174	3616	5091	-
NAD(P)H-binding protein	-	SAG17c_174	5202	6281	+
peptidoglycan DD-metalloendopeptidase family protein	-	SAG17c_174	6286	7110	-
hypothetical protein	-	SAG17c_175	42	761	+	Recombinase/Replication
Epimerase family protein	98.706	SAG17c_175	1050	1979	-
MerR family transcriptional regulator	98.901	SAG17c_175	2014	3381	-
hypothetical protein	-	SAG17c_175	3845	4915	+
class I SAM-dependent methyltransferase	-	SAG17c_175	5041	6234	-
PD-(D/E)XK nuclease family protein	-	SAG17c_175	6244	7056	-
hypothetical protein	98.684	SAG17c_180	163	393	-	Unknown
hypothetical protein	-	SAG17c_180	789	1388	-
hypothetical protein	-	SAG17c_180	1385	1969	-
hypothetical protein	-	SAG17c_180	1969	3171	-
hypothetical protein	-	SAG17c_180	3180	4451	-
hypothetical protein	-	SAG17c_180	4463	5176	-
hypothetical protein	-	SAG17c_180	5262	6086	-
hypothetical protein	-	SAG17c_230	13	789	-	Unknown
hypothetical protein	-	SAG17c_230	1051	1266	-
hypothetical protein	-	SAG17c_230	1253	1540	-
hypothetical protein	-	SAG17c_248	36	341	+	Recombinase/Replication
ECF RNA polymerase sigma factor SigX	-	SAG17c_248	212	760	-
hypothetical protein	-	SAG17c_248	798	1004	+
hypothetical protein	-	SAG17c_252	41	265	+	Unknown
hypothetical protein	-	SAG17c_252	235	807	+
hypothetical protein	93.651	SAG17c_252	817	1098	+
hypothetical protein	-	SAG17c_255	577	783	+	Unknown
Glucose-1-phosphate cytidylyltransferase	-	SAG17c_255	856	1041	-
hypothetical protein	-	SAG17c_256	266	1972	-	Unknown
hypothetical protein	-	SAG17c_256	1965	2870	-
hypothetical protein	-	SAG17c_256	3193	3798	-
hypothetical protein	-	SAG17c_256	3886	4020	-
hypothetical protein	-	SAG17c_261	30	179	+	Unknown
hypothetical protein	-	SAG17c_261	666	908	+
hypothetical protein	-	SAG17c_261	965	1951	+
hypothetical protein	-	SAG17c_261	3171	3554	+
hypothetical protein	-	SAG17c_271	6	218	+	Unknown
hypothetical protein	-	SAG17c_271	219	464	+
Acetophenone carboxylase gamma subunit	96.154	SAG17c_271	1132	1368	-
IS3 family transposase ISCce3	-	SAG17c_316	66	602	+	Transposase
hypothetical protein	-	SAG17c_316	830	1423	+
hypothetical protein	-	SAG17c_316	1524	1859	+
hypothetical protein	-	SAG17c_316	1846	2193	+
hypothetical protein	-	SAG17c_316	2460	3134	+
putative ABC transporter ATP-binding protein	-	SAG17c_316	3181	4995	-
Putative penicillin-binding protein PbpX	-	SAG17c_316	5304	6359	+
IS4 family transposase ISAsp3	99.764	SAG17c_316	6855	8129	+
hypothetical protein	-	SAG17c_316	8188	8757	-
hypothetical protein	-	SAG17c_320	672	878	+	Unknown
hypothetical protein	-	SAG17c_320	912	1376	+
Oligoendopeptidase F, plasmid	-	SAG17c_328	72	1880	-	Plasmid
Cadmium-transporting ATPase	-	SAG17c_328	1979	2776	-
hypothetical protein	-	SAG17c_336	137	664	+	Cell Maintenance
Inositol-1-monophosphatase	97.581	SAG17c_336	1943	2317	+
murein biosynthesis integral membrane protein MurJ	-	SAG17c_336	2361	2762	-
Stage V sporulation protein S	96.296	SAG17c_336	2921	3247	+
Ferric uptake regulation protein	91.919	SAG17c_340	87	413	+	Unknown
hypothetical protein	-	SAG17c_340	485	706	-
hypothetical protein	-	SAG17c_365	312	1424	-	Unknown
hypothetical protein	-	SAG17c_365	1421	2869	-
hypothetical protein	96.579	SAG17c_365	3089	4231	-
hypothetical protein	-	SAG17c_367	306	461	-	Unknown
acyltransferase	-	SAG17c_367	445	666	-
hypothetical protein	-	SAG17c_367	913	1770	-
hypothetical protein	-	SAG17c_367	1742	2002	-
50S ribosomal protein L10	-	SAG17c_367	2221	2394	+
hypothetical protein	-	SAG17c_367	2584	2943	-
hypothetical protein	-	SAG17c_367	3014	4654	-
hypothetical protein	-	SAG17c_373	819	1076	+	Transport
hypothetical protein	-	SAG17c_373	2034	2450	+
Potassium-transporting ATPase KdpC subunit	99.468	SAG17c_373	2543	3109	-
Potassium-transporting ATPase ATP-binding subunit	98.723	SAG17c_373	3103	4287	-
hypothetical protein	-	SAG17c_376	7	363	+	Unknown
hypothetical protein	-	SAG17c_376	566	778	-
hypothetical protein	90.554	SAG17c_376	775	1710	-
Error-prone DNA polymerase	-	SAG17c_381	101	1501	+	Unknown
hypothetical protein	-	SAG17c_381	1514	1672	-
hypothetical protein	-	SAG17c_385	92	427	-	Unknown
hypothetical protein	-	SAG17c_385	497	793	-
hypothetical protein	-	SAG17c_415	13	237	+	Unknown
hypothetical protein	99.099	SAG17c_415	301	636	+
hypothetical protein	-	SAG17c_419	27	431	+	Unknown
hypothetical protein	-	SAG17c_419	569	673	-
