# Supplementary material for: Targeted Cell Sorting Combined With Single Cell Genomics Captures Low Abundant Microbial Dark Matter With Higher Sensitivity Than Metagenomics
Source: Front Microbiol. 2020 Jul 22;11:1377. doi: 10.3389/fmicb.2020.01377 (PMC7387413; doi:10.3389/fmicb.2020.01377)
Supplement: Supplementary file 3 [file Table_3.xlsx]

## Sheet: Sheet1
	Checkm statistics (universal bacterial markers)				Consensus hierarchical contig classification
Bin ID	pleteness Con	tamination Str	ain heterogeneity	adjusted contamination	domain	phylum	class
clx_MAG1	92.37	5.83	50	2.915	Bacteria	Chloroflexi	Ardenticatenia
clx_MAG2	67.63	0	0	0	Bacteria	Chloroflexi	Thermomicrobia
clx_MAG3	75.24	1.33	50	0.665	Bacteria	Chloroflexi	Anaerolineae
clx_MAG4	48.12	3.45	50	1.725	Bacteria	Chloroflexi	Ardenticatenia
MAG5	100	0.16	100	0	Bacteria	Candidatus Cloacimonetes	unknown
MAG6	100	0	0	0	Bacteria	Candidatus Cloacimonetes	unknown
MAG7	100	10.34	14.29	8.86241	Bacteria	Bacteroidetes	Flavobacteriia
MAG8	99.66	0	0	0	Bacteria	Proteobacteria	Betaproteobacteria
MAG9	98.85	15.52	100	0	Bacteria	Bacteroidetes	Bacteroidia
MAG10	98.28	1.72	100	0	Bacteria	Actinobacteria	Actinobacteria
MAG11	98.28	0	0	0	Bacteria	Bacteroidetes	Flavobacteriia
MAG12	98.28	0.78	40	0.468	Bacteria	Proteobacteria	Alphaproteobacteria
MAG13	98.28	3.45	75	0.8625	Bacteria	Verrucomicrobia	unknown
MAG14	98.28	5.17	0	5.17	Bacteria	Firmicutes	Clostridia
MAG15	97.81	3.32	100	0	Bacteria	Proteobacteria	Alphaproteobacteria
MAG16	97.41	2.59	100	0	Bacteria	Bacteroidetes	Bacteroidia
MAG17	96.55	0	0	0	Bacteria	Proteobacteria	Alphaproteobacteria
MAG18	96.55	3.45	100	0	Bacteria	Ignavibacteriae	Ignavibacteria
MAG19	96.55	5.17	100	0	Bacteria	Bacteroidetes	Bacteroidia
MAG20	96.55	2.59	50	1.295	Bacteria	Proteobacteria	Gammaproteobacteria
MAG21	96.55	1.72	0	1.72	Bacteria	Bacteroidetes	Chitinophagia
MAG22	96.39	7.76	60	3.104	Bacteria	Actinobacteria	Actinobacteria
MAG23	96.24	0	0	0	Bacteria	Actinobacteria	Actinobacteria
MAG24	96.21	2.19	75	0.5475	Bacteria	Actinobacteria	Actinobacteria
MAG25	94.83	2.35	40	1.41	Bacteria	Actinobacteria	Actinobacteria
MAG26	94.83	3.45	0	3.45	Bacteria	Actinobacteria	Actinobacteria
MAG27	94.67	2.07	100	0	Bacteria	Tenericutes	unknown
MAG28	94.67	3.45	100	0	Bacteria	Bacteroidetes	Bacteroidia
MAG29	94.67	5.33	0	5.33	Bacteria	Verrucomicrobia	Opitutae
MAG30	94.51	19.31	65.38	6.68512	Bacteria	Proteobacteria	Gammaproteobacteria
MAG31	93.97	12.46	57.89	5.24691	Bacteria	Actinobacteria	Actinobacteria
MAG32	93.21	6.5	71.43	1.85705	Bacteria	Proteobacteria	Gammaproteobacteria
MAG33	93.1	0	0	0	Bacteria	Bacteroidetes	Flavobacteriia
MAG34	93.1	3.45	0	3.45	Bacteria	Firmicutes	Clostridia
MAG35	92.95	3.61	0	3.61	Bacteria	Firmicutes	Clostridia
MAG36	92.79	1.88	50	0.94	Bacteria	Verrucomicrobia	Opitutae
MAG37	92.63	6.9	75	1.725	Bacteria	Proteobacteria	Alphaproteobacteria
MAG38	92.48	8.78	16.67	7.31637	Bacteria	Bacteroidetes	Bacteroidia
MAG39	92.24	3.61	33.33	2.40679	Bacteria	Proteobacteria	Betaproteobacteria
MAG40	91.38	1.72	100	0	Bacteria	Proteobacteria	Alphaproteobacteria
MAG41	91.38	5.49	60	2.196	Bacteria	Spirochaetes	Spirochaetia
MAG42	91.38	8.78	71.43	2.50845	Bacteria	Bacteroidetes	Bacteroidia
MAG43	91.33	31.9	50	15.95	Bacteria	Bacteroidetes	Bacteroidia
MAG44	90.52	1.72	0	1.72	Bacteria	Spirochaetes	Spirochaetia
MAG45	90.2	2.66	14.29	2.27989	Bacteria	Proteobacteria	Deltaproteobacteria
MAG46	89.89	1.72	0	1.72	Bacteria	Bacteroidetes	Bacteroidia
MAG47	89.66	6.9	40	4.14	Bacteria	Planctomycetes	Phycisphaerae
MAG48	88.71	0	0	0	Bacteria	Actinobacteria	Actinobacteria
MAG49	87.93	27.04	14.29	23.176	Bacteria	Candidatus Saccharibacteria	unknown
MAG50	87.73	12.07	37.5	7.54375	Bacteria	Proteobacteria	Betaproteobacteria
MAG51	87.37	0	0	0	Bacteria	Bacteroidetes	Bacteroidia
MAG52	87.36	32.81	24.07	24.9126	Bacteria	Actinobacteria	Actinobacteria
MAG53	87.3	13.79	88.89	1.53207	Bacteria	Proteobacteria	Alphaproteobacteria
MAG54	86.46	7.05	40	4.23	Bacteria	Proteobacteria	Epsilonproteobacteria
MAG55	86.21	14.61	42.86	8.34815	Bacteria	Actinobacteria	Actinobacteria
MAG56	86.21	18.26	53.85	8.42699	Bacteria	Bacteroidetes	Bacteroidia
MAG57	86.21	20.14	13.33	17.4553	Bacteria	Bacteroidetes	Bacteroidia
MAG58	85.74	8.07	0	8.07	Bacteria	Candidatus Saccharibacteria	unknown
MAG59	85.66	5.17	0	5.17	Bacteria	Actinobacteria	Actinobacteria
MAG60	85.06	1.72	0	1.72	Bacteria	Actinobacteria	Actinobacteria
MAG61	84.59	6.9	50	3.45	Bacteria	Proteobacteria	Deltaproteobacteria
MAG62	84.48	0	0	0	Bacteria	Candidatus Saccharibacteria	unknown
MAG63	84.33	6.19	66.67	2.06313	Bacteria	Bacteroidetes	Bacteroidia
MAG64	83.62	12.93	50	6.465	Bacteria	Spirochaetes	Spirochaetia
MAG65	83.4	17.59	35.29	11.3825	Bacteria	Actinobacteria	Actinobacteria
MAG66	82.76	3.45	100	0	Bacteria	Firmicutes	Clostridia
MAG67	82.6	6.5	37.5	4.0625	Bacteria	Candidatus Saccharibacteria	unknown
MAG68	82.6	45.98	5.41	43.4925	Bacteria	Candidatus Shapirobacteria	unknown
MAG69	82.45	10.34	100	0	Bacteria	Candidatus Cloacimonetes	unknown
MAG70	81.66	9.95	33.33	6.63366	Bacteria	Proteobacteria	Alphaproteobacteria
MAG71	80.88	3.45	50	1.725	Bacteria	Candidatus Saccharibacteria	unknown
MAG72	80.3	9.38	0	9.38	Bacteria	Firmicutes	Clostridia
MAG73	80.17	0.31	50	0.155	Bacteria	Candidatus Saccharibacteria	unknown
MAG74	80.17	31.9	4.76	30.3816	Bacteria	Firmicutes	Clostridia
MAG75	79.15	5.17	100	0	Bacteria	Candidatus Saccharibacteria	unknown
MAG76	78.03	10.5	71.43	2.99985	Bacteria	Spirochaetes	unknown
MAG77	77.83	8.62	33.33	5.74695	Bacteria	Actinobacteria	Actinobacteria
MAG78	77.59	0	0	0	Bacteria	Proteobacteria	Alphaproteobacteria
MAG79	77.43	1.88	100	2.22045e-16	Bacteria	Candidatus Moranbacteria	unknown
MAG80	77.08	3.45	33.33	2.30011	Bacteria	Proteobacteria	Alphaproteobacteria
MAG81	76.72	0	0	0	Bacteria	Candidatus Saccharibacteria	unknown
MAG82	75.86	2.59	0	2.59	Bacteria	Proteobacteria	Betaproteobacteria
MAG83	75.71	0	0	0	Bacteria	Candidatus Pacebacteria	unknown
MAG84	75.64	3.45	100	0	Bacteria	Candidatus Saccharibacteria	unknown
MAG85	75.55	0	0	0	Bacteria	Firmicutes	Clostridia
MAG86	74.45	14.73	36.84	9.30347	Bacteria	Bacteroidetes	Flavobacteriia
MAG87	74.12	8.62	100	0	Bacteria	Actinobacteria	Actinobacteria
MAG88	72.78	0.16	0	0.16	Bacteria	Proteobacteria	Epsilonproteobacteria
MAG89	71.44	1.88	50	0.94	Bacteria	Candidatus Saccharibacteria	unknown
MAG90	71.05	0	0	0	Bacteria	Candidatus Saccharibacteria	unknown
MAG91	70.85	0	0	0	Bacteria	Proteobacteria	Betaproteobacteria
MAG92	69.98	0	0	0	Bacteria	Verrucomicrobia	Opitutae
MAG93	69.51	7.76	28.57	5.54297	Bacteria	Actinobacteria	Actinobacteria
MAG94	69.04	1.55	33.33	1.03338	Bacteria	Candidatus Pacebacteria	unknown
MAG95	66.25	0.86	0	0.86	Bacteria	Candidatus Saccharibacteria	unknown
MAG96	64.67	13.95	40	8.37	Bacteria	Verrucomicrobia	Opitutae
MAG97	64.55	1.72	0	1.72	Bacteria	Proteobacteria	Deltaproteobacteria
MAG98	60.24	11.08	33.33	7.38704	Bacteria	Candidatus Saccharibacteria	unknown
MAG99	58.28	2.74	33.33	1.82676	Bacteria	Firmicutes	Clostridia
MAG100	57.95	4.23	42.86	2.41702	Bacteria	Proteobacteria	Betaproteobacteria
MAG101	55.17	25.86	5.88	24.3394	Bacteria	Proteobacteria	Betaproteobacteria
MAG102	54.09	3.45	50	1.725	unknown	unknown	unknown
MAG103	51.9	7.55	33.33	5.03359	Bacteria	Bacteroidetes	Bacteroidia
MAG104	47.65	1.72	0	1.72	Bacteria	Spirochaetes	Spirochaetia
MAG105	39.97	5.17	0	5.17	Bacteria	Bacteroidetes	Flavobacteriia
MAG106	32.76	6.35	66.67	2.11646	Bacteria	Actinobacteria	Actinobacteria
MAG107	30.38	3.09	50	1.545	Archaea	Euryarchaeota	Thermoplasmata
MAG108	29.69	0	0	0	Bacteria	Proteobacteria	Deltaproteobacteria
MAG109	22.41	0	0	0	Bacteria	Actinobacteria	Actinobacteria
MAG110	21.71	1.72	100	0	Bacteria	Candidatus Saccharibacteria	unknown
MAG111	19.28	0.16	0	0.16	Bacteria	Candidatus Saccharibacteria	unknown
MAG112	17.16	1.1	0	1.1	Bacteria	Tenericutes	unknown
MAG113	13.79	0	0	0	Bacteria	Actinobacteria	Actinobacteria
